# Supplementary material for: Facultative symbionts are potential agents of symbiont-mediated RNAi in aphids
Source: Front Microbiol. 2022 Nov 23;13:1020461. doi: 10.3389/fmicb.2022.1020461 (PMC9727308; doi:10.3389/fmicb.2022.1020461)
Supplement: Supplementary file 2 [file Table_2.XLSX]

## Sheet: Sheet1
Table S2. The sequence information used in the aphid facultative symbionts cladogram analysis
Species name	Accession NO.	Clades	Name in the clade
Arsenophonus triatominarum	U91786.1	Arsenophonus	Arsenophonus triatominarum
Myzocallis sp. Arsenophonus	AY136153.1	Arsenophonus	Myzocallis sp. Are
Wahlgreniella nervata Arsenophonus	AY136168.1	Arsenophonus	Wahlgreniella nervata Are
Sitobion avenae Buchnera aphidicola	FJ357457	Buchnera aphidicola	Sitobion avenae Buch
Rhopalosiphum maidis Buchnera aphidicola	M63247	Buchnera aphidicola	Rhopalosiphum maidis Buch
Schizaphis graminum Buchnera aphidicola	M63246	Buchnera aphidicola	Schizaphis graminum Buch
Rhopalosiphum padi Buchnera aphidicola	M63248	Buchnera aphidicola	Rhopalosiphum padi Buch
Aphis fabae fabae Buchnera aphidicola	AY518294	Buchnera aphidicola	Aphis fabae fabae Buch
Myzus persicae Buchnera aphidicola	M63249	Buchnera aphidicola	Myzus persicae Buch
Acyrthosiphon pisum Rickettsia	AB196668	Rickettsia	Acyrthosiphon pisum Ric
Acyrthosiphon pisum Rickettsia	U42084	Rickettsia	Acyrthosiphon pisum Ric
Sitobion miscanthi Wolbachia	JN109133.1	Wolbachia	Sitobion miscanthi Wol
Wolbachia pipientis	JX296440.1	Wolbachia	Wolbachia pipientis wGraGLM
Wolbachia pipientis	JX296427.1	Wolbachia	Wolbachia pipientis wPisYLM
Sitobion miscanthi SMLS	HM156647.1	SMLS/Orientia	Sitobion miscanthi L
Sitobion miscanthi SMLS	HM156648.1	SMLS/Orientia	Sitobion miscanthi L
Sitobion miscanthi SMLS	HM156655.1	SMLS/Orientia	Sitobion miscanthi L
Orientia tsutsugamushi	AF062074.1	SMLS/Orientia	Orientia tsutsugamushi
Acyrthosiphon pisum Spiroplasma	AB048263	Spiroplasma	Acyrthosiphon pisum Spi
Laodelphax striatellus Spiroplasma	AB553862	Spiroplasma	Laodelphax striatellus Spi
Yamatocallis tokyoensis YSMS	AB064513.1	YSMS	Yamatocallis SS
Yamatocallis tokyoensis YSMS	AB064514.1	YSMS	Yamatocallis SS
Cinara pinimaritimae Hamiltonella defensa	EU348313	Hamiltonella defensa/V type	Cinara pinimaritimae Ham
Acyrthosiphon pisum Hamiltonella defensa	AF293616	Hamiltonella defensa/V type	Acyrthosiphon pisum Ham
Pemphigus spyrothecae V type	AY136156.1	Hamiltonella defensa/V type	Pemphigus spyrothecae V
Acyrthosiphon pisum Regiella insecticola	DQ010008	Regiella insecticola	Acyrthosiphon pisum Reg
Uroleucon aenum Regiella insecticola	AF293620	Regiella insecticola	Uroleucon aenum Reg
Sitobion avenae Regiella insecticola	FJ357497	Regiella insecticola	Sitobion avenae Reg
Acyrthosiphon pisum Fukatsuia symbiotica	KC215467.1	Fukatsuia symbiotica	Acyrthosiphon pisum Fuk
Acyrthosiphon pisum Fukatsuia symbiotica	JN398658.1	Fukatsuia symbiotica	Acyrthosiphon pisum Fuk
Cinara cupressi Serratia symbiotica	EU348321	Serratia symbiotica	Cinara cupressi Ser
Acyrthosiphon pisum Serratia symbiotica	AB033777	Serratia symbiotica	Acyrthosiphon pisum Ser
Aphis craccivora Serratia symbiotica	AY822594	Serratia symbiotica	Aphis craccivora Ser
Glossina palpalis So-So type	U64867.1	So-So type	Glossina palpalis So
Sitophilus oryzae So-So type	AF005235.1	So-So type	Sitophilus oryzae So
Acyrthosiphon pisum Rickettsiella viridis	AB522697	Rickettsiella	Acyrthosiphon pisum Rick
Acyrthosiphon pisum Rickettsiella viridis	AB522698	Rickettsiella	Acyrthosiphon pisum Rick
Acyrthosiphon pisum Rickettsiella viridis	AB522699	Rickettsiella	Acyrthosiphon pisum Rick
Rickettsiella popilliae	EU180598	Rickettsiella	Rickettsiella_popilliae
Rickettsiella melolonthae	EF408231	Rickettsiella	Rickettsiella_melolonthae
